# Supplementary material for: A Comprehensive Study on the Nutritional Profile and Shelf Life of a Custom-Formulated Protein Bar Versus a Market-Standard Product
Source: Foods. 2025 Jun 19;14(12):2141. doi: 10.3390/foods14122141 (PMC12191461; doi:10.3390/foods14122141)
Supplement: Supplementary file 1 [file foods-14-02141-s001.zip]

Archive with 1 entries (1 files):
- foods-3590272-supplementary.pdf
